# Supplementary material for: Hypoxic Ischemic Encephalopathy: Hearing Impairment and Related Risk Factors
Source: J Clin Med. 2026 Apr 22;15(9):3180. doi: 10.3390/jcm15093180 (PMC13164453; doi:10.3390/jcm15093180)
Supplement: Supplementary file 1 [file jcm-15-03180-s001.zip]

Archive with 1 entries (1 files):
- jcm-4185597-supplementary.pdf
